# Supplementary material for: Efficient Quasi-2D Perovskite Light-Emitting Diodes Enabled by Regulating Phase Distribution with a Fluorinated Organic Cation
Source: Nanomaterials (Basel). 2022 Oct 6;12(19):3495. doi: 10.3390/nano12193495 (PMC9565347; doi:10.3390/nano12193495)
Supplement: Supplementary file 1 [file nanomaterials-12-03495-s001.zip]

Archive with 1 entries (1 files):
- nanomaterials-1909773-supplementary.pdf
